# Supplementary material for: Molecular Cloning and Functional Characterization of Catalase in Stress Physiology, Innate Immunity, Testicular Development, Metamorphosis, and Cryopreserved Sperm of Pacific Abalone
Source: Antioxidants (Basel). 2023 Jan 1;12(1):109. doi: 10.3390/antiox12010109 (PMC9854591; doi:10.3390/antiox12010109)
Supplement: Supplementary file 1 [file antioxidants-12-00109-s001.zip]

Archive with 1 entries (1 files):
- antioxidants-2081488-supplementary.pdf
